# Supplementary material for: Two aspects of longevity are associated with rates of loss of telomeres in birds
Source: Ecol Evol. 2022 Oct 10;12(10):e9364. doi: 10.1002/ece3.9364 (PMC9596331; doi:10.1002/ece3.9364)
Supplement: Supplementary file 1 — Appendix S1 [file ECE3-12-e9364-s001.xlsx]

## Sheet: ESM-July2022
Species	Latin	Method	TL,type	aTL	aTROC	mev	mesd	MaxLife	FMass	Order	Family	Genus	Experimental?	Type study	References on telomeres				Addition references on species biology						Life-history references: Storchova et al. 2018; Sibly et al. 2012; Hackett et al. 2008; Whittow 1999; Handbook of the Birds of the World; AnAge, de Magalhaes & Costa 2009.
Florida scrub jay	Aphelocoma_coerulescens	in-gel TRF	1	5.53	-112	0.0285714	0.169031	15.8	65	Passeriformes	Corvidae	Aphelocoma	No	Trans	Tricola et al. 2018				Mumme et al. 2015	Reynolds et al. 2003	Woolfenden 1975				Meta-analysis: Wilbourn et al. 2018; Jetz et al. 2012
Transvolcanic jay	Aphelocoma_ultramarina	in-gel TRF	1	13.6	-72	0.0526316	0.229416	25	124.5	Passeriformes	Corvidae	Aphelocoma	No	Trans	Tricola et al. 2018
Dunlin	Calidris_alpina	in-gel TRF	1	13.45	-36	0.04	0.2	24	55	Charadriiformes	Scolopacidae	Calidris	No	Trans	Pauliny et al. 2006	Dantzer et al. 2015			Jamieson et al. 2012	Williams et al. 2007	Cramp & Simmons 1983				Complete list
Corys shearwaters	Calonectris_diomedea	in-gel TRF	1	8.66	-0.011	0.00444444	0.0666667	24.8	787	Procellariiformes	Procellaridae	Calonectris	Yes and No	Long	Bauch et al. 2020				Ramos et al. 2010	Thibault et al. 2009	Catry et al. 2008				Ardia, D. R., Wasson, M. F., & Winkler, D. W. (2006). Individual quality and food availability determine yolk and egg mass and egg composition in tree swallows Tachycineta bicolor. Journal of Avian Biology, 37(3), 252-259. doi:10.1111/j.2006.0908-8857.03624.x
Black guillemot	Cepphus_grylle	in-gel TRF	1	14.59	-60.1	0.0909091	0.301511	29.9	465.5	Charadriiformes	Alcidae	Cepphus	No	Trans	Tricola et al. 2018				Gaston et al. 1983						Arnold, K. E., & Griffiths, R. (2003). Sex-specific hatching order, growth rates and fledging success in jackdaws Corvus monedula. Journal of Avian Biology, 34(3), 275-281.
jackdaws	Corvus_monedula	in-gel TRF	1	5.52	-51	0.05	0.223607	20.3	221.1	Passeriformes	Corvidae	Coloeus	Yes and No	Long	Boonekamp et al. 2014. 2017	Salomons et al. 2009	Dantzer et al. 2015		Arnold and Griffith 2003	Henderson 1991					Bauch, C., Gatt, M. C., Granadeiro, J. P., Verhulst, S., & Catry, P. (2020). Sex-specific telomere length and dynamics in relation to age and reproductive success in Cory’s shearwaters. Molecular Ecology, 29(7), 1344-1357. doi:10.1111/mec.15399
Great Frigatebirds	Fregata_minor	in-gel TRF	1	7.09	-19.8	0.05	0.223607	43	1427.5	Pelecaniformes	Fregatidae	Fregata	No	Trans	Tricola et al. 2018										Belmaker, A. (2016). The role of telomere length in tree swallow behavior and life history. Thesis.
Northern fulmar	Fulmarus_glacialis	in-gel TRF	1	14.25	0.8	0.0588235	0.242536	51	700	Procellariiformes	Procellaridae	Fulmarus	No	Trans	Tricola et al. 2018										Belmaker, A., Hallinger, K. K., Glynn, R. A., Winkler, D. W., & Haussmann, M. F. (2019). The environmental and genetic determinants of chick telomere length in Tree Swallows (Tachycineta bicolor). Ecology and Evolution, 9(14), 8175-8186. doi:10.1002/ece3.5386
Griffon vulture	Gyps_fulvus	HT Q-FISH	1	17.348	-210	0.333333	0.57735	41.4	9500	Accipitriformes	Accipitridae	Gyps	No	Trans	Whittemore et al. 2019										Bichet, C., Bouwhuis, S., Bauch, C., Verhulst, S., Becker, P. H., & Vedder, O. (2020). Telomere length is repeatable, shortens with age and reproductive success, and predicts remaining lifespan in a long-lived seabird. Molecular Ecology. doi:10.1111/mec.15331
Eurasian oystercatcher	Haematopus_ostralegus	in-gel TRF	1	9.79	102	0.0294118	0.171499	43.3	668	Charadriiformes	Haematopotidae	Haematopus	No	Trans	Tricola et al. 2018				van de Pol et al. 2006	van Oers et al. 2002	Heg et al. 2001	Zwarts et al. 1996			Bize, P., Criscuolo, F., Metcalfe, N. B., Nasir, L., & Monaghan, P. (2009). Telomere dynamics rather than age predict life expectancy in the wild. Proceedings of the Royal Society B: Biological Sciences, 276(1662), 1679-1683. doi:10.1098/rspb.2008.1817
Barn swallow	Hirundo_rustica	in-gel TRF	1	8.7	-224.6	0.0909091	0.301511	16	18.75	Passeriformes	Hirundinidae	Hirundo	No	Trans	Tricola et al. 2018	Caprioli et al. 2013	Foote et al. 2013		Saino et al. 2001						Blackmer, A. L., Mauck, R. A., Ackerman, J. T., Huntington, C. E., Nevitt, G. A., & Williams, J. B. (2005). Exploring individual quality: basal metabolic rate and reproductive performance in storm-petrels. Behavioral Ecology, 16(5), 906-913. doi:10.1093/beheco/ari069
Andouin's gull	Larus_audouinii	HT Q-FISH	1	26.55	-905.6	0.0833333	0.288675	20.9	547	Charadriiformes	Laridae	Ichthyaetus	No	Trans	Whittemore et al. 2019										Boonekamp, J. J., Bauch, C., Mulder, E., & Verhulst, S. (2017). Does oxidative stress shorten telomeres? Biology Letters, 13(5), 20170164.
White-rumped munia	Lonchura_striata	in-gel TRF	1	16.36	-426.6	0.111111	0.333333	10	14.8	Passeriformes	Estrildidae	Lonchura	No	Trans	Tricola et al. 2018				Ritschard et aL. 2011	Coleman and Whithall 1988					Boonekamp, J. J., Mulder, G. A., Salomons, H. M., Dijkstra, C., & Verhulst, S. (2014). Nestling telomere shortening, but not telomere length, reflects developmental stress and predicts survival in wild birds. Proceedings of the Royal Society B: Biological Sciences, 281(1785), 20133287-20133287. doi:10.1098/rspb.2013.3287
Southern Giant Petrel	Macronectes_giganteus	in-gel TRF	1	8.08	-31	0.0227273	0.150756	47	3695	Procellariiformes	Procellaridae	Macronectes	No	Trans	Foot et al. 2010	Dantzer et al. 2015			Marchant and Higgins 1990						Burness, G. P., Ydenberg, R. C., & Hochachka, P. W. (1998). Interindividual Variability in Body Composition and Resting Oxygen Consumption Rate in Breeding Tree Swallows, Tachycineta bicolor. Physiological Zoology, 71(3), 247-256.
Northern Giant petrel	Macronectes_halli	in-gel TRF	1	8.575	-16.7	0.0294118	0.171499	34	3800	Procellariiformes	Procellaridae	Macronectes	No	Trans	Foote 2008				van den Hoff et al. 2017;2020	Guruge et al. 2001					Caprioli, M., Romano, M., Romano, A., Rubolini, D., Motta, R., Folini, M., & Saino, N. (2013). Nestling telomere length does not predict longevity and covaries with adult body size in wild barn swallows. Biology Letters, 9(5), 20130340.
Leach storm petrel	Oceanodroma_leucorhoa	in-gel TRF	1	19.03	44.6	0.0555556	0.235702	36	48.3	Procellariiformes	Hydrobatidae	Oceanodroma	No	Trans	Tricola et al. 2018	Haussmann et al. 2003	Dantzer et al. 2015		Blackmer et al. 2005	Marchant and Higgins 1990					Catry, P., Matias, R., Vicente, L., & Granadeiro, J. P. (2008). Brood-guarding behaviour in Cory’s Shearwaters Calonectris diomedea. Journal of Ornithology, 150(1), 103-108. doi:10.1007/s10336-008-0322-x
Great tit	Parus_major	in-gel TRF	1	49.26	-535	0.0384615	0.196116	15.4	17.75	Passeriformes	Paridae	Parus	No	Trans	Tricola et al. 2018				Visser and Lessels 2001	Massemin-Challet, pers.com.					Coleman, R. M., & Whittall, R. D. (1988). Clutch size and the cost of incubation in the Bengalese finch (Lonchura striata var. domestica). Behav Ecol Sociobiol, 23, 367-372.
Savannah sparrow	Passerculus_sandwichensis	in-gel TRF	1	11.63	-309	0.111111	0.333333	18	18.7	Passeriformes	Emberizidae	Passeculus	No	Trans	Tricola et al. 2018				Wheelwright et al. 2003	Williams and Dwinnel 1990					Cramp, S., & Simmons, K. E. L. (1983). Vol. III: Waders to gulls.
European shag	Phalacrocorax_aristotelis	in-gel TRF	1	8.4	-54	0.0357143	0.188982	30.6	1634	Pelecaniformes	Phalacrocoracidae	Phalacrocorax	No	Trans	Foote 2008	Hall et al. 2004	Dantzer et al. 2015		Murvoll et al. 1999	Grémillet et al. 1996	Snow 1960				Criscuolo, F., Bize, P., Nasir, L., Metcalfe, N. B., Foote, C. G., Griffiths, K., . . . Monaghan, P. (2009). Real-time quantitative PCR assay for measurement of avian telomeres. Journal of Avian Biology, 40(3), 342-347. doi:10.1111/j.1600-048X.2008.04623.x
Ruff	Philomachus_pugnax	in-gel TRF	1	11.14	-80.3	0.142857	0.377964	13.9	120	Charadriiformes	Scolopacidae	Philomachus	No	Trans	Tricola et al. 2018				Visser and Beintema 1991	Beitema & Visser 1989	Lank pers.com.				Dantzer, B., & Fletcher, Q. E. (2015). Telomeres shorten more slowly in slow-aging wild animals than in fast-aging ones. Experimental Gerontology, 71, 38-47. doi:10.1016/j.exger.2015.08.012
American flamengo	Phoenicopterus_ruber	HT Q-FISH	1	18.3101	-36	0.142857	0.377964	44	2530	Phoenicopteriformes	Phoenicopteridae	Phoenicopterus	No	Trans	Whittemore et al. 2019				Tindle et al. 2014						De Magalhaes, J. P., & Costa, J. (2009). A database of vertebrate longevity records and their relation to other life-history traits. Journal of Evolutionary Biology, 22(8), 1770-1774. doi:10.1111/j.1420-9101.2009.01783.x
Adelie penguins	Pygoscelis_adeliae	in-gel TRF	1	7.35	-223.6	0.0588235	0.242536	20	4750	Sphenisciformes	Spheniscidae	Pygoscelis	No	Trans	Tricola et al. 2018	Haussmann et al. 2003			Fongy et al. 2013	Vleck and Vleck 2002	Salihoglu et al. 2001	Marchant and Higgins 1990			Dyrcz, A. (1984). Breeding biology of the Mangrove Swallow Tachycineta albilinea and the Grey-breasted Martin Progne chalybea at Barro Colorado Island, Panama. Ibis, 126, 59-66.
Sand martin	Riparia_riparia	in-gel TRF	1	21.26	-6.6	0.0588235	0.242536	10	14	Passeriformes	Hirundinidae	Riparia	No	Trans	Pauliny et al. 2006				Glutz von Blotzheim 1985						Fongy, A., Romestaing, C., Blanc, C., Lacoste-Garanger, N., Rouanet, J.-L., Raccurt, M., & Duchamp, C. (2013). Ontogeny of muscle bioenergetics in Adélie penguin chicks (Pygoscelis adeliae). American Journal of Physiology.
common tern	Sterna_hirundo	in-gel TRF	1	12.8	-58.2	0.0625	0.25	33	160	Charadriiformes	Sternidae	Sterna	No	Long	Bichet et al. 2020	Tricola et al. 2018	Vedder et al. 2017; 2018	Dantzer et al. 2015	Wendeln & Becker 1996						Foote, C. G. (2008). AVIAN TELOMERE DYNAMICS. Thesis.
Red-footed booby	Sula_sula	in-gel TRF	1	14.8	-217	0.0833333	0.288675	23	981.8	Pelecaniformes	Pelecani	Sulidae	No	Trans	Tricola et al. 2018				Lormée et al. 2003	Velando et al. 2005					Foote, C. G., Gault, E. A., Nasir, L., & Monaghan, P. (2011). Telomere dynamics in relation to early growth conditions in the wild in the lesser black-backed gull. Journal of Zoology, 283(3), 203-209. doi:10.1111/j.1469-7998.2010.00774.x
Mangrove swallow	Tachycineta_albilinea	in-gel TRF	1	6.28	-418	0.0555556	0.235702	10.6	11.02	Passeriformes	Hirundinidae	Tachynicineta	No	Trans	Tricola et al. 2018	Foote et al. 2013			Stager et al. 2012	Sykes 2004	Moore et al. 1999	Dyrcz 1984	Ricklefs 1976		Foote, C. G., Vleck, D., & Vleck, C. M. (2013). Extent and variability of interstitial telomeric sequences and their effects on estimates of telomere length. Molecular Ecology Resources, 13(3), 417-428. doi:10.1111/1755-0998.12079
tree swallow	Tachycineta_bicolor	in-gel TRF	1	12.17	-247.9	0.04	0.2	12.1	16.95	Passeriformes	Hirundinidae	Tachynicineta	Yes and No	Long	Belmaker 2016; 2019	Ouyang et al. 2016	Foote et al. 2013	Haussmann et al. 2003	Whittingham et al. 2007	Ardia et al. 2006	Burness et al. 1998	Kempenaers et al. 2001	Ricklefs 1976		Gaston, A. J., Chapdelaine, G., & Noble, D. G. (1983). The growth of Thick-billed Murre chicks at colonies in Hudson Strait: inter- and intra-colony variation. Canadian Journal of Zoology, 61, 2465-2475.
Alpine swift	Tachymarptis_melba	in-gel TRF	1	18.783	-15.1	0.0105263	0.102598	26	106	Apodiformes	Apodidae	Tachymarptis	No	Long	Bize et al. 2009										Gaston, A. J., & Hipfner, J. M. (2006). Adult Brünnich’s Guillemots Uria lomvia balance body condition and investment in chick growth. Ibis, 148, 106-113.
Zebra finch	Taeniopygia_guttata	in-gel TRF	1	13.7	-279	0.125	0.353553	12	19.35	Passeriformes	Estrildidae	Taeniopygia	No	Trans	Tricola et al. 2018	Reichert et al. 2015	Foote et al. 2013	Criscuolo et al. 2009	Arnold et al. 2007	Rutkowska and Cichon 2005					Glutz von Blotzheim, U. N., & Aichhorn, A. (1985). Bd 10: Passeriformes.(Teil 1). Handbuch der Vögel Mitteleuropas. Wiesbaden: Aula-Verlag.
thick-billed murre	Uria_lomvia	in-gel TRF	1	7.7	-44.1	0.025	0.158114	29	967	Charadriiformes	Alcidae	Uria	No	Trans	Tricola et al. 2018	Young et al. 2013	Dantzer et al. 2015		Gaston et al. 2006						Grémillet, D., & Dey, R. (1996). Determining food intake by great cormorants and european shags with electronic balances. Journal of Field Ornithology, 67(4), 637-648.
																									Guruge, K. S., Tanaka, H., & Tanabe, S. (2001). Concentration and toxic potential of polychlorinated biphenyl congeners in migratory oceanic birds from the North Pacific and the Southern Ocean. Marine Environmental Research, 52, 271-288.
																									Hackett, S. J., Kimball, R. T., Reddy, S., Bowie, R. C. K., Braun, E. L., Braun, M. J., . . . Yuri, T. (2008). A Phylogenomic Study of Birds Reveals Their Evolutionary History. Science, 320(5884), 1763-1768. doi:10.1126/science.1157704
																									Hall, M. E., Nasir, L., Daunt, F., Gault, E. A., Croxall, J. P., Wanless, S., & Monaghan, P. (2004). Telomere loss in relation to age and early environment in long-lived birds. Proceedings of the Royal Society B: Biological Sciences, 271(1548), 1571-1576. doi:10.1098/rspb.2004.2768
																									Haussmann, M. F., Winkler, D. W., O'Reilly, K. M., Huntington, C. E., Nisbet, I. C. T., & Vleck, C. M. (2003). Telomeres shorten more slowly in long-lived birds and mammals than in short-lived ones. Proceedings of the Royal Society B: Biological Sciences, 270(1522), 1387-1392. doi:10.1098/rspb.2003.2385
																									Heg, D., & Van der Velde, M. (2001). Effects of territory quality, food availability and sibling competition on the fledging success of oystercatchers (Haematopus ostralegus). Behav Ecol Sociobiol, 49, 157-169.
																									Henderson, I. G. (1991). Sexing a population of Jackdaws on the basis of biometric characteristics. Ringing & Migration, 12(1), 23-27. doi:10.1080/03078698.1991.9673980
																									Jamieson, S. E., & Battley, P. (2012). Body mass dynamics during incubation and duration of parental care in Pacific Dunlins Calidris alpina pacifica: a test of the differential parental capacity hypothesis. Ibis, 154(4), 838-845. doi:10.1111/j.1474-919X.2012.01255.x
																									Jetz, W., Thomas, G. H., Joy, J. B., Hartmann, K., & Mooers, A. O. (2012). The global diversity of birds in space and time. Nature, 491(7424), 444-448. doi:10.1038/nature11631
																									Kempenaers, B., Everding, S., Bishop, C., Boag, P., & Robertson, R. J. (2001). Extra-pair paternity and the reproductive role of male floaters in the tree swallow (Tachycineta bicolor). Behavioral Ecology and Sociobiology, 49(4), 251-259. doi:10.1007/s002650000305
																									Lormée, H., Jouventin, P., Trouve, C., & Chastel, O. (2003). Sex-specific patterns in baseline corticosterone and body condition changes in breeding red-footed boobies Sula sula. Ibis, 145(2), 212-219.
																									Marchant, S., & Higgins, P. J. (1990). Handbook of Australian, New Zealand & Antarctic birds. Vol. 1, Ratites to ducks. P. AB. Oxford University Press.
																									Moore, O. R., Stutchbury, B. J., & Quinn, J. S. (1999). Extrapair mating system of an asynchronously breeding tropical songbird: the mangrove swallow. The Auk, 116(4), 1039-1049.
																									Mumme, R. L., Bowman, R., Pruett, M. S., & Fitzpatrick, J. W. (2015). Natal territory size, group size, and body mass affect lifetime fitness in the cooperatively breeding Florida Scrub-Jay. The Auk, 132(3), 634-646. doi:10.1642/auk-14-258.1
																									Murvoll, K. M., Skaare, J. U., Nilssen, V. H., Bech, C., Ostnes, J. E., & Jenssen, B. M. (1999). Yolk PCB and Plasma Retinol Concentrations in Shag (Phalacrocorax aristotelis) Hatchlings. Arch. Environ. Contam. Toxicol., 36, 308-315.
																									Ouyang, J. Q., Lendvai, Á. Z., Moore, I. T., Bonier, F., & Haussmann, M. F. (2016). Do Hormones, Telomere Lengths, and Oxidative Stress form an Integrated Phenotype? A Case Study in Free-Living Tree Swallows. Integrative and Comparative Biology, 56(2), 138-145. doi:10.1093/icb/icw044
																									Pauliny, A., Wagner, R. H., Augustin, J., SzÉP, T., & Blomqvist, D. (2006). Age-independent telomere length predicts fitness in two bird Species. Molecular Ecology, 15(6), 1681-1687. doi:10.1111/j.1365-294X.2006.02862.x
																									Ramos, J. A., Moniz, Z., Solá, E., & Monteiro, L. R. (2010). Reproductive measures and chick provisioning of Cory's Shearwater Calonectris diomedea borealisin the Azores. Bird Study, 50(1), 47-54. doi:10.1080/00063650309461289
																									Reichert, S., Criscuolo, F., Zahn, S., Arrive, M., Bize, P., & Massemin, S. (2015). Immediate and delayed effects of growth conditions on ageing parameters in nestling zebra finches. Journal of Experimental Biology, 218(3), 491-499. doi:10.1242/jeb.109942
																									Reynolds, S. J., Schoech, S. J., & Bowman, R. (2003). Nutritional quality of prebreeding diet influences breeding performance of the Florida scrub-jay. Oecologia, 134(3), 308-316. doi:10.1007/s00442-002-1126-y
																									Ricklefs, R. E. (1976). Growth rates of birds in the humid New World tropics. Ibis, 118(2), 179-207.
																									Ritschard, M., Laucht, S., Dale, J., & Brumm, H. (2011). Enhanced testosterone levels affect singing motivation but not song structure and amplitude in Bengalese finches. Physiology & Behavior, 102(1), 30-35. doi:10.1016/j.physbeh.2010.10.005
																									Rutkowska, J., Cichon, M., Puerta, M., & Gil, D. (2005). Negative effects of elevated testosterone on female fecundity in zebra finches. Hormones and Behavior, 47(5), 585-591. doi:10.1016/j.yhbeh.2004.12.006
																									Saino, N., Incagli, M., Martinelli, R., Ambrosini, R., & Moller, A. P. (2001). Immunity, growth and begging behaviour of nestling Barn Swallows Hirundo rustica in relation to hatching order. Journal of Avian Biology, 32, 263-270.
																									Salihoglu, B., Fraser, W. R., & Hofmann, E. E. (2001). Factors affecting fledging weight of Adélie penguin (Pygoscelis adeliae) chicks: a modeling study. Polar Biology, 24, 328-337.
																									Salomons, H. M., Mulder, G. A., van de Zande, L., Haussmann, M. F., Linskens, M. H. K., & Verhulst, S. (2009). Telomere shortening and survival in free-living corvids. Proceedings of the Royal Society B: Biological Sciences, 276(1670), 3157-3165. doi:10.1098/rspb.2009.0517
																									Sibly, R. M., Witt, C. C., Wright, N. A., Venditti, C., Jetz, W., & Brown, J. H. (2012). Energetics, lifestyle, and reproduction in birds. Proceedings of the National Academy of Sciences, 109(27), 10937-10941. doi:10.1073/pnas.1206512109
																									Snow, B. (1960). The breeding biology of the shag Phalacrocorax Aristotelis on the island of Lundy, Bristol channel. Ibis, 102, 554-575.
																									Storchová, L., & Hořák, D. (2018). Life-history characteristics of European birds. Global Ecology and Biogeography, 27(4), 400-406. doi:10.1111/geb.12709
																									Sykes, P. W. (2004). The first mangrove swallow recorded in the United States. North American Birds, 58, 4-11.
																									Thibault, J. C. (2009). Nest-site tenacity and mate fidelity in relation to breeding success in Cory's Shearwater Calonectris diomedea. Bird Study, 41(1), 25-28. doi:10.1080/00063659409477193
																									Tindle, R. W., Tupiza, A., Blomberg, S. P., & Tindle, L. E. (2014). The biology of an isolated population of the American Flamingo Phoenicopterus ruber in the Galapagos Islands. Galapagos Research, 68.
																									Tricola, G. M., Simons, M. J. P., Atema, E., Boughton, R. K., Brown, J. L., Dearborn, D. C., . . . Haussmann, M. F. (2018). The rate of telomere loss is related to maximum lifespan in birds. Philosophical Transactions of the Royal Society B: Biological Sciences, 373(1741), 20160445. doi:10.1098/rstb.2016.0445
																									Van De Pol, M., Bruinzeel, L. W., Heg, D. I. K., Van Der Jeugd, H. P., & Verhulst, S. (2006). A silver spoon for a golden future: long-term effects of natal origin on fitness prospects of oystercatchers (Haematopus ostralegus). Journal of Animal Ecology, 75(2), 616-626. doi:10.1111/j.1365-2656.2006.01079.x
																									Van Den Hoff, J. (2017). Sightings of ringed Southern Giant Petrels Macronectes giganteus in East Antarctica: a tale of missed opportunity. . Marine Ornithology, 45, 191-194.
																									van Den Hoff, J. (2020). Environmental constraints on the breeding phenology of Giant Petrels Macronectes spp., with emphasis on Southern Giant Petrels M. giganteus. Marine Ornithology, 48, 33-40.
																									van Oers, K., Heg, D., & Le Drean Quenec'Hdu, S. (2002). Anthelminthic treatment negatively affects chick survival in the Eurasian Oystercatcher Haematopus ostralegus. Ibis, 144, 509-517.
																									Vedder, O., Verhulst, S., Bauch, C., & Bouwhuis, S. (2017). Telomere attrition and growth: a life-history framework and case study in common terns. Journal of Evolutionary Biology, 30(7), 1409-1419. doi:10.1111/jeb.13119
																									Vedder, O., Verhulst, S., Zuidersma, E., & Bouwhuis, S. (2018). Embryonic growth rate affects telomere attrition: an experiment in a wild bird. The Journal of Experimental Biology, 221(15), jeb181586. doi:10.1242/jeb.181586
																									Velando, A., Torres, R., & Espinosa, I. (2005). Male coloration and chick condition in blue-footed booby: a cross-fostering experiment. Behavioral Ecology and Sociobiology, 58(2), 175-180. doi:10.1007/s00265-005-0911-0
																									Visser, G. H., & Beintema, A. J. (1991). Reproductive characteristics of meadow birds and other European waders. Wader Study Group Bull, 61(Suppl), 6-11.
																									Visser, M. E., & Lessells, C. M. (2001). The costs of egg production and incubation in great tits (Parus major). Proceedings of the Royal Society B: Biological Sciences, 268, 1271-1277.
																									Vleck, C. M., & Vleck, D. (2002). Physiological condition and reproductive consequences in Adélie penguins. Integrative and Comparative Biology, 42(1), 76-83.
																									Wendeln, H., & Becker, P. H. (1996). Body mass change in breeding Common Terns Sterna hirundo. Bird Study, 43(1), 85-95. doi:10.1080/00063659609460998
																									Wheelwright, N. T., & Templeton, J. J. (2003). Development of foraging skills and the transition to independence in juvenile Savannah Sparrows. The Condor, 105(2), 279-287.
																									Whittemore, K., Vera, E., Martínez-Nevado, E., Sanpera, C., & Blasco, M. A. (2019). Telomere shortening rate predicts species life span. Proceedings of the National Academy of Sciences, 116(30), 15122-15127. doi:10.1073/pnas.1902452116
																									Whittingham, L. A., Dunn, P. O., & Lifjeld, J. T. (2007). Egg mass influences nestling quality in tree swallow, but there is no differential allocation in relation to laying order or sex. The Condor, 109, 585-594.
																									Whittow, G. C. (1999). (Ed.). Sturkie's avian physiology. Elsevier.
																									Wilbourn, R. V., Moatt, J. P., Froy, H., Walling, C. A., Nussey, D. H., & Boonekamp, J. J. (2018). The relationship between telomere length and mortality risk in non-model vertebrate systems: a meta-analysis. Philosophical Transactions of the Royal Society B: Biological Sciences, 373, 20160447. doi:10.1098/rstb.2016.0447 10.6084/m9
																									Williams, J. B., & Dwinnel, B. (1990). Field metabolism of free-living female savannah sparrows during incubation: a study using doubly labeled water. Physiological Zoology, 63(2), 353-372.
																									Williams, J. B., Tieleman, B. I., Visser, G. H., & Ricklefs, R. E. (2007). Does Growth Rate Determine the Rate of Metabolism in Shorebird Chicks Living in the Arctic? Physiological and Biochemical Zoology, 80(5), 500-513. doi:10.1086/520126
																									Woolfenden, G. E. (1975). Florida scrub jay helpers at the nest. The Auk, 92(1), 1-15.
																									Young, R. C., Kitaysky, A. S., Haussmann, M. F., Descamps, S., Orben, R. A., Elliott, K. H., & Gaston, A. J. (2013). Age, Sex, and Telomere Dynamics in a Long-Lived Seabird with Male-Biased Parental Care. Plos One, 8(9), e74931. doi:10.1371/journal.pone.0074931
																									Zwarts, L., Hulscher, J. B., Koopman, K., Piersma, T., & Zegers, P. M. (1996). Seasonal and annual variation in body weight, nutrient stores and mortality of Oystercatchers Haematopus Ostralegus. Ardea, 84A, 327-356.
